# Supplementary material for: Stem Cell Pluripotency Genes Klf4 and Oct4 Regulate Complex SMC Phenotypic Changes Critical in Late-Stage Atherosclerotic Lesion Pathogenesis
Source: Circulation. 2020 Jul 17;142(21):2045–59. doi: 10.1161/CIRCULATIONAHA.120.046672 (PMC7682794; doi:10.1161/CIRCULATIONAHA.120.046672)
Supplement: Supplementary file 2 [file cir-142-2045-s002.xlsx]

## Sheet: Pathway-Cluster1
Analysis Type:	PANTHER Overrepresentation Test (Released 20190711)
Annotation Version and Release Date:	Reactome version 65 Released 2019-03-12
Analyzed List:	Client Text Box Input (Mus musculus)
Reference List:	Mus musculus (all genes in database)
Test Type:	FISHER
Correction:	FDR
Reactome pathways	Mus musculus - REFLIST (22296)	Client Text Box Input (99)	Client Text Box Input (expected)	Client Text Box Input (over/under)	Client Text Box Input (fold Enrichment)	Client Text Box Input (raw P-value)	Client Text Box Input (FDR)
Muscle contraction (R-MMU-397014)	184	13	0.82	+	15.91	4.05e-12	3.27e-09
Smooth Muscle Contraction (R-MMU-445355)	28	8	0.12	+	64.35	2.99e-12	4.83e-09
Elastic fibre formation (R-MMU-1566948)	45	7	0.2	+	35.03	3.02e-09	1.63e-06
Molecules associated with elastic fibres (R-MMU-2129379)	38	6	0.17	+	35.56	3.95e-08	1.59e-05
Extracellular matrix organization (R-MMU-1474244)	317	10	1.41	+	7.1	1.9e-06	0.000613
RHO GTPases activate PAKs (R-MMU-5627123)	18	4	0.08	+	50.05	2.47e-06	0.000666
Striated Muscle Contraction (R-MMU-390522)	35	4	0.16	+	25.74	2.62e-05	0.00606
Cell-extracellular matrix interactions (R-MMU-446353)	14	3	0.06	+	48.26	5.45e-05	0.011
Post-translational protein phosphorylation (R-MMU-8957275)	122	5	0.54	+	9.23	0.000253	0.0455

## Sheet: Pathway-Cluster2
Analysis Type:	PANTHER Overrepresentation Test (Released 20190711)
Annotation Version and Release Date:	Reactome version 65 Released 2019-03-12
Analyzed List:	Client Text Box Input (Mus musculus)
Reference List:	Mus musculus (all genes in database)
Test Type:	FISHER
Correction:	FDR
Reactome pathways	Mus musculus - REFLIST (22296)	Client Text Box Input (87)	Client Text Box Input (expected)	Client Text Box Input (over/under)	Client Text Box Input (fold Enrichment)	Client Text Box Input (raw P-value)	Client Text Box Input (FDR)
Elastic fibre formation (R-MMU-1566948)	45	9	0.18	+	51.26	6.1e-13	9.86e-10
Molecules associated with elastic fibres (R-MMU-2129379)	38	7	0.15	+	47.21	4.22e-10	3.41e-07
Smooth Muscle Contraction (R-MMU-445355)	28	6	0.11	+	54.92	3.57e-09	1.92e-06
Extracellular matrix organization (R-MMU-1474244)	317	11	1.24	+	8.89	5.88e-08	2.38e-05
Muscle contraction (R-MMU-397014)	184	8	0.72	+	11.14	8.3e-07	0.000268
RHO GTPases activate PAKs (R-MMU-5627123)	18	4	0.07	+	56.95	1.48e-06	0.000341
Response to elevated platelet cytosolic Ca2+ (R-MMU-76005)	140	7	0.55	+	12.81	1.72e-06	0.000347
Platelet degranulation (R-MMU-114608)	135	7	0.53	+	13.29	1.36e-06	0.000367
Cell-extracellular matrix interactions (R-MMU-446353)	14	3	0.05	+	54.92	3.71e-05	0.00666
Platelet activation, signaling and aggregation (R-MMU-76002)	261	7	1.02	+	6.87	8.43e-05	0.0136
Post-translational protein phosphorylation (R-MMU-8957275)	122	5	0.48	+	10.5	0.000138	0.0203

## Sheet: Pathway-Cluster3
Analysis Type:	PANTHER Overrepresentation Test (Released 20190711)
Annotation Version and Release Date:	Reactome version 65 Released 2019-03-12
Analyzed List:	Client Text Box Input (Mus musculus)
Reference List:	Mus musculus (all genes in database)
Test Type:	FISHER
Correction:	FDR
Reactome pathways	Mus musculus - REFLIST (22296)	Client Text Box Input (99)	Client Text Box Input (expected)	Client Text Box Input (over/under)	Client Text Box Input (fold Enrichment)	Client Text Box Input (raw P-value)	Client Text Box Input (FDR)
Extracellular matrix organization (R-MMU-1474244)	317	24	1.41	+	17.05	2.31e-22	3.74e-19
Assembly of collagen fibrils and other multimeric structures (R-MMU-2022090)	70	14	0.31	+	45.04	1.03e-18	8.33e-16
Collagen formation (R-MMU-1474290)	98	15	0.44	+	34.47	2.03e-18	1.09e-15
Collagen chain trimerization (R-MMU-8948216)	43	12	0.19	+	62.85	1.05e-17	4.24e-15
Collagen biosynthesis and modifying enzymes (R-MMU-1650814)	66	13	0.29	+	44.36	2.26e-17	7.31e-15
Collagen degradation (R-MMU-1442490)	69	13	0.31	+	42.43	3.78e-17	1.02e-14
Degradation of the extracellular matrix (R-MMU-1474228)	142	15	0.63	+	23.79	3.19e-16	7.36e-14
Integrin cell surface interactions (R-MMU-216083)	79	12	0.35	+	34.21	6.63e-15	1.34e-12
Smooth Muscle Contraction (R-MMU-445355)	28	8	0.12	+	64.35	2.99e-12	5.36e-10
Non-integrin membrane-ECM interactions (R-MMU-3000171)	37	8	0.16	+	48.69	2.06e-11	3.33e-09
Signaling by PDGF (R-MMU-186797)	57	8	0.25	+	31.61	4.49e-10	6.59e-08
Crosslinking of collagen fibrils (R-MMU-2243919)	18	6	0.08	+	75.07	8.08e-10	1.09e-07
NCAM1 interactions (R-MMU-419037)	21	6	0.09	+	64.35	1.76e-09	2.18e-07
ECM proteoglycans (R-MMU-3000178)	48	7	0.21	+	32.84	4.54e-09	5.24e-07
NCAM signaling for neurite out-growth (R-MMU-375165)	38	6	0.17	+	35.56	3.95e-08	4.25e-06
Regulation of Insulin-like Growth Factor (IGF) transport and uptake by Insulin-like Growth Factor Binding Proteins (IGFBPs) (R-MMU-381426)	155	9	0.69	+	13.08	4.79e-08	4.84e-06
Elastic fibre formation (R-MMU-1566948)	45	6	0.2	+	30.03	9.82e-08	9.33e-06
Post-translational protein phosphorylation (R-MMU-8957275)	122	8	0.54	+	14.77	1.14e-07	1.02e-05
MET activates PTK2 signaling (R-MMU-8874081)	29	5	0.13	+	38.83	3.83e-07	3.26e-05
Anchoring fibril formation (R-MMU-2214320)	15	4	0.07	+	60.06	1.32e-06	0.000107
MET promotes cell motility (R-MMU-8875878)	39	5	0.17	+	28.87	1.44e-06	0.000111
Muscle contraction (R-MMU-397014)	184	8	0.82	+	9.79	2.22e-06	0.000156
Signaling by Receptor Tyrosine Kinases (R-MMU-9006934)	403	11	1.79	+	6.15	2.21e-06	0.000163
Platelet activation, signaling and aggregation (R-MMU-76002)	261	8	1.16	+	6.9	2.6e-05	0.00175
Signaling by MET (R-MMU-6806834)	76	5	0.34	+	14.82	2.99e-05	0.00186
GP1b-IX-V activation signalling (R-MMU-430116)	11	3	0.05	+	61.42	2.94e-05	0.0019
Molecules associated with elastic fibres (R-MMU-2129379)	38	4	0.17	+	23.71	3.53e-05	0.00212
Axon guidance (R-MMU-422475)	277	8	1.23	+	6.5	3.92e-05	0.00226
Unclassified (UNCLASSIFIED)	12915	37	57.35	-	0.65	5.57e-05	0.0031
Hemostasis (R-MMU-109582)	597	11	2.65	+	4.15	7.83e-05	0.00422
RHO GTPases activate PAKs (R-MMU-5627123)	18	3	0.08	+	37.54	0.000105	0.00548
Signal Transduction (R-MMU-162582)	2644	25	11.74	+	2.13	0.000237	0.012
Laminin interactions (R-MMU-3000157)	26	3	0.12	+	25.99	0.000282	0.0134
A tetrasaccharide linker sequence is required for GAG synthesis (R-MMU-1971475)	26	3	0.12	+	25.99	0.000282	0.0138
Platelet degranulation (R-MMU-114608)	135	5	0.6	+	8.34	0.000397	0.0183
Response to elevated platelet cytosolic Ca2+ (R-MMU-76005)	140	5	0.62	+	8.04	0.000466	0.0209
Striated Muscle Contraction (R-MMU-390522)	35	3	0.16	+	19.3	0.000632	0.0276
O-glycosylation of TSR domain-containing proteins (R-MMU-5173214)	37	3	0.16	+	18.26	0.000735	0.0313
Cell surface interactions at the vascular wall (R-MMU-202733)	172	5	0.76	+	6.55	0.00114	0.0474
Chemokine receptors bind chemokines (R-MMU-380108)	44	3	0.2	+	15.36	0.00118	0.0477
Developmental Biology (R-MMU-1266738)	466	8	2.07	+	3.87	0.00121	0.0477

## Sheet: Pathway-Cluster4
Analysis Type:	PANTHER Overrepresentation Test (Released 20190711)
Annotation Version and Release Date:	Reactome version 65 Released 2019-03-12
Analyzed List:	Client Text Box Input (Mus musculus)
Reference List:	Mus musculus (all genes in database)
Test Type:	FISHER
Correction:	FDR
Reactome pathways	Mus musculus - REFLIST (22296)	Client Text Box Input (102)	Client Text Box Input (expected)	Client Text Box Input (over/under)	Client Text Box Input (fold Enrichment)	Client Text Box Input (raw P-value)	Client Text Box Input (FDR)
Extracellular matrix organization (R-MMU-1474244)	317	20	1.45	+	13.79	5.47e-17	8.84e-14
Regulation of Insulin-like Growth Factor (IGF) transport and uptake by Insulin-like Growth Factor Binding Proteins (IGFBPs) (R-MMU-381426)	155	12	0.71	+	16.92	1.5e-11	1.21e-08
Post-translational protein phosphorylation (R-MMU-8957275)	122	11	0.56	+	19.71	2.4e-11	1.29e-08
Collagen biosynthesis and modifying enzymes (R-MMU-1650814)	66	8	0.3	+	26.5	1.65e-09	5.32e-07
Collagen formation (R-MMU-1474290)	98	9	0.45	+	20.07	1.46e-09	5.89e-07
Degradation of the extracellular matrix (R-MMU-1474228)	142	9	0.65	+	13.85	3.04e-08	8.19e-06
Assembly of collagen fibrils and other multimeric structures (R-MMU-2022090)	70	7	0.32	+	21.86	6.11e-08	1.41e-05
Elastic fibre formation (R-MMU-1566948)	45	6	0.21	+	29.15	1.17e-07	2.37e-05
Collagen degradation (R-MMU-1442490)	69	6	0.32	+	19.01	1.2e-06	0.000216
Molecules associated with elastic fibres (R-MMU-2129379)	38	5	0.17	+	28.76	1.49e-06	0.000241
Collagen chain trimerization (R-MMU-8948216)	43	5	0.2	+	25.42	2.6e-06	0.00035
Integrin cell surface interactions (R-MMU-216083)	79	6	0.36	+	16.6	2.51e-06	0.000369
Unclassified (UNCLASSIFIED)	12915	38	59.08	-	0.64	3.12e-05	0.00388
Chemokine receptors bind chemokines (R-MMU-380108)	44	4	0.2	+	19.87	6.76e-05	0.00781
ECM proteoglycans (R-MMU-3000178)	48	4	0.22	+	18.22	9.28e-05	0.01
Crosslinking of collagen fibrils (R-MMU-2243919)	18	3	0.08	+	36.43	0.000115	0.0116
Immunoregulatory interactions between a Lymphoid and a non-Lymphoid cell (R-MMU-198933)	111	5	0.51	+	9.85	0.000191	0.0181
Toll Like Receptor 3 (TLR3) Cascade (R-MMU-168164)	69	4	0.32	+	12.67	0.000347	0.0311
Platelet degranulation (R-MMU-114608)	135	5	0.62	+	8.1	0.000455	0.0387
MyD88 dependent cascade initiated on endosome (R-MMU-975155)	79	4	0.36	+	11.07	0.000565	0.0415
Response to elevated platelet cytosolic Ca2+ (R-MMU-76005)	140	5	0.64	+	7.81	0.000534	0.0431
Toll Like Receptor 7/8 (TLR7/8) Cascade (R-MMU-168181)	79	4	0.36	+	11.07	0.000565	0.0435
Toll Like Receptor 9 (TLR9) Cascade (R-MMU-168138)	83	4	0.38	+	10.53	0.000675	0.0474

## Sheet: Pathway-Cluster5
Analysis Type:	PANTHER Overrepresentation Test (Released 20190711)
Annotation Version and Release Date:	Reactome version 65 Released 2019-03-12
Analyzed List:	Client Text Box Input (Mus musculus)
Reference List:	Mus musculus (all genes in database)
Test Type:	FISHER
Correction:	FDR
Reactome pathways	Mus musculus - REFLIST (22296)	Client Text Box Input (101)	Client Text Box Input (expected)	Client Text Box Input (over/under)	Client Text Box Input (fold Enrichment)	Client Text Box Input (raw P-value)	Client Text Box Input (FDR)
Extracellular matrix organization (R-MMU-1474244)	317	27	1.44	+	18.8	3.62e-26	5.85e-23
Integrin cell surface interactions (R-MMU-216083)	79	15	0.36	+	41.92	1.53e-19	1.23e-16
ECM proteoglycans (R-MMU-3000178)	48	12	0.22	+	55.19	4.22e-17	2.27e-14
Degradation of the extracellular matrix (R-MMU-1474228)	142	15	0.64	+	23.32	4.35e-16	1.76e-13
Collagen biosynthesis and modifying enzymes (R-MMU-1650814)	66	12	0.3	+	40.14	1.22e-15	3.96e-13
Collagen chain trimerization (R-MMU-8948216)	43	10	0.19	+	51.34	3.66e-14	9.85e-12
Collagen formation (R-MMU-1474290)	98	12	0.44	+	27.03	8.81e-14	1.78e-11
Assembly of collagen fibrils and other multimeric structures (R-MMU-2022090)	70	11	0.32	+	34.69	8.37e-14	1.93e-11
Signaling by PDGF (R-MMU-186797)	57	10	0.26	+	38.73	4.42e-13	7.93e-11
Non-integrin membrane-ECM interactions (R-MMU-3000171)	37	9	0.17	+	53.7	5.14e-13	8.31e-11
Collagen degradation (R-MMU-1442490)	69	10	0.31	+	31.99	2.45e-12	3.61e-10
Regulation of Insulin-like Growth Factor (IGF) transport and uptake by Insulin-like Growth Factor Binding Proteins (IGFBPs) (R-MMU-381426)	155	12	0.7	+	17.09	1.33e-11	1.79e-09
Post-translational protein phosphorylation (R-MMU-8957275)	122	10	0.55	+	18.09	4.37e-10	5.43e-08
NCAM1 interactions (R-MMU-419037)	21	6	0.1	+	63.07	1.98e-09	2.29e-07
MET activates PTK2 signaling (R-MMU-8874081)	29	6	0.13	+	45.67	1.06e-08	1.14e-06
NCAM signaling for neurite out-growth (R-MMU-375165)	38	6	0.17	+	34.86	4.45e-08	4.49e-06
MET promotes cell motility (R-MMU-8875878)	39	6	0.18	+	33.96	5.11e-08	4.59e-06
Signaling by Receptor Tyrosine Kinases (R-MMU-9006934)	403	13	1.83	+	7.12	4.83e-08	4.59e-06
Hemostasis (R-MMU-109582)	597	15	2.7	+	5.55	1.01e-07	8.62e-06
Platelet degranulation (R-MMU-114608)	135	8	0.61	+	13.08	2.78e-07	2.25e-05
Response to elevated platelet cytosolic Ca2+ (R-MMU-76005)	140	8	0.63	+	12.61	3.62e-07	2.78e-05
Platelet activation, signaling and aggregation (R-MMU-76002)	261	10	1.18	+	8.46	4.16e-07	3.06e-05
Signaling by MET (R-MMU-6806834)	76	6	0.34	+	17.43	1.92e-06	0.000135
A tetrasaccharide linker sequence is required for GAG synthesis (R-MMU-1971475)	26	4	0.12	+	33.96	9.75e-06	0.000657
Glycosaminoglycan metabolism (R-MMU-1630316)	121	6	0.55	+	10.95	2.41e-05	0.00156
Axon guidance (R-MMU-422475)	277	8	1.25	+	6.38	4.53e-05	0.00281
Syndecan interactions (R-MMU-3000170)	16	3	0.07	+	41.39	8.18e-05	0.0049
Dissolution of Fibrin Clot (R-MMU-75205)	17	3	0.08	+	38.96	9.6e-05	0.00554
Chondroitin sulfate/dermatan sulfate metabolism (R-MMU-1793185)	50	4	0.23	+	17.66	0.000104	0.00577
Crosslinking of collagen fibrils (R-MMU-2243919)	18	3	0.08	+	36.79	0.000112	0.00601
Heparan sulfate/heparin (HS-GAG) metabolism (R-MMU-1638091)	54	4	0.24	+	16.35	0.000137	0.00715
Unclassified (UNCLASSIFIED)	12915	41	58.5	-	0.7	0.000543	0.0274
Platelet Aggregation (Plug Formation) (R-MMU-76009)	35	3	0.16	+	18.92	0.00067	0.0328
Molecules associated with elastic fibres (R-MMU-2129379)	38	3	0.17	+	17.43	0.000838	0.0398

## Sheet: Pathway-Cluster6
Analysis Type:	PANTHER Overrepresentation Test (Released 20190711)
Annotation Version and Release Date:	Reactome version 65 Released 2019-03-12
Analyzed List:	Client Text Box Input (Mus musculus)
Reference List:	Mus musculus (all genes in database)
Test Type:	FISHER
Correction:	FDR
Reactome pathways	Mus musculus - REFLIST (22296)	Client Text Box Input (103)	Client Text Box Input (expected)	Client Text Box Input (over/under)	Client Text Box Input (fold Enrichment)	Client Text Box Input (raw P-value)	Client Text Box Input (FDR)
Extracellular matrix organization (R-MMU-1474244)	317	15	1.46	+	10.24	3.36e-11	5.43e-08
ECM proteoglycans (R-MMU-3000178)	48	6	0.22	+	27.06	1.76e-07	9.49e-05
Integrin cell surface interactions (R-MMU-216083)	79	7	0.36	+	19.18	1.41e-07	0.000114
Regulation of Insulin-like Growth Factor (IGF) transport and uptake by Insulin-like Growth Factor Binding Proteins (IGFBPs) (R-MMU-381426)	155	8	0.72	+	11.17	8.76e-07	0.000354
Post-translational protein phosphorylation (R-MMU-8957275)	122	7	0.56	+	12.42	2.23e-06	0.000722
Innate Immune System (R-MMU-168249)	1039	17	4.8	+	3.54	6.16e-06	0.00142
Degradation of the extracellular matrix (R-MMU-1474228)	142	7	0.66	+	10.67	5.81e-06	0.00157
Collagen formation (R-MMU-1474290)	98	6	0.45	+	13.25	8.6e-06	0.00174
MET activates PTK2 signaling (R-MMU-8874081)	29	4	0.13	+	29.86	1.56e-05	0.0028
Collagen biosynthesis and modifying enzymes (R-MMU-1650814)	66	5	0.3	+	16.4	1.91e-05	0.00308
Assembly of collagen fibrils and other multimeric structures (R-MMU-2022090)	70	5	0.32	+	15.46	2.49e-05	0.00366
Non-integrin membrane-ECM interactions (R-MMU-3000171)	37	4	0.17	+	23.4	3.75e-05	0.00505
MET promotes cell motility (R-MMU-8875878)	39	4	0.18	+	22.2	4.53e-05	0.00564
Immune System (R-MMU-168256)	1769	21	8.17	+	2.57	5.54e-05	0.0064
Crosslinking of collagen fibrils (R-MMU-2243919)	18	3	0.08	+	36.08	0.000118	0.0127
Toll Like Receptor 4 (TLR4) Cascade (R-MMU-166016)	110	5	0.51	+	9.84	0.000192	0.0194
Platelet activation, signaling and aggregation (R-MMU-76002)	261	7	1.21	+	5.81	0.000242	0.023
Neutrophil degranulation (R-MMU-6798695)	553	10	2.55	+	3.91	0.00027	0.0243
Platelet degranulation (R-MMU-114608)	135	5	0.62	+	8.02	0.000476	0.0265
Toll Like Receptor TLR1:TLR2 Cascade (R-MMU-168179)	74	4	0.34	+	11.7	0.000463	0.0267
Signaling by MET (R-MMU-6806834)	76	4	0.35	+	11.39	0.00051	0.0275
Toll Like Receptor TLR6:TLR2 Cascade (R-MMU-168188)	74	4	0.34	+	11.7	0.000463	0.0277
TRAF6 mediated induction of NFkB and MAP kinases upon TLR7/8 or 9 activation (R-MMU-975138)	77	4	0.36	+	11.24	0.000535	0.0279
MyD88 dependent cascade initiated on endosome (R-MMU-975155)	79	4	0.36	+	10.96	0.000586	0.0279
Response to elevated platelet cytosolic Ca2+ (R-MMU-76005)	140	5	0.65	+	7.73	0.000558	0.0282
Toll Like Receptor 7/8 (TLR7/8) Cascade (R-MMU-168181)	79	4	0.36	+	10.96	0.000586	0.0287
MyD88:Mal cascade initiated on plasma membrane (R-MMU-166058)	74	4	0.34	+	11.7	0.000463	0.0288
Collagen degradation (R-MMU-1442490)	69	4	0.32	+	12.55	0.00036	0.0291
Toll Like Receptor 2 (TLR2) Cascade (R-MMU-181438)	74	4	0.34	+	11.7	0.000463	0.0299
Cellular Senescence (R-MMU-2559583)	133	5	0.61	+	8.14	0.000445	0.03
TP53 Regulates Transcription of Cell Cycle Genes (R-MMU-6791312)	34	3	0.16	+	19.1	0.000655	0.0302
Toll Like Receptor 3 (TLR3) Cascade (R-MMU-168164)	69	4	0.32	+	12.55	0.00036	0.0306
Platelet Aggregation (Plug Formation) (R-MMU-76009)	35	3	0.16	+	18.55	0.000709	0.031
Toll Like Receptor 10 (TLR10) Cascade (R-MMU-168142)	73	4	0.34	+	11.86	0.000441	0.031
Toll Like Receptor 9 (TLR9) Cascade (R-MMU-168138)	83	4	0.38	+	10.43	0.0007	0.0314
Toll-Like Receptors Cascades (R-MMU-168898)	150	5	0.69	+	7.22	0.000755	0.0321
Toll Like Receptor 5 (TLR5) Cascade (R-MMU-168176)	73	4	0.34	+	11.86	0.000441	0.0324
MyD88 cascade initiated on plasma membrane (R-MMU-975871)	73	4	0.34	+	11.86	0.000441	0.0339
TRIF(TICAM1)-mediated TLR4 signaling (R-MMU-937061)	89	4	0.41	+	9.73	0.0009	0.0363
MyD88-independent TLR4 cascade (R-MMU-166166)	89	4	0.41	+	9.73	0.0009	0.0373
Collagen chain trimerization (R-MMU-8948216)	43	3	0.2	+	15.1	0.00124	0.0489

## Sheet: Pathway-Cluster7
Analysis Type:	PANTHER Overrepresentation Test (Released 20190711)
Annotation Version and Release Date:	Reactome version 65 Released 2019-03-12
Analyzed List:	Client Text Box Input (Mus musculus)
Reference List:	Mus musculus (all genes in database)
Test Type:	FISHER
Correction:	FDR
Reactome pathways	Mus musculus - REFLIST (22296)	Client Text Box Input (98)	Client Text Box Input (expected)	Client Text Box Input (over/under)	Client Text Box Input (fold Enrichment)	Client Text Box Input (raw P-value)	Client Text Box Input (FDR)
Extracellular matrix organization (R-MMU-1474244)	317	25	1.39	+	17.94	8.14e-24	1.32e-20
Collagen biosynthesis and modifying enzymes (R-MMU-1650814)	66	16	0.29	+	55.15	1.66e-22	1.34e-19
ECM proteoglycans (R-MMU-3000178)	48	14	0.21	+	66.36	8.8e-21	4.74e-18
Collagen formation (R-MMU-1474290)	98	16	0.43	+	37.14	4.58e-20	1.85e-17
Collagen chain trimerization (R-MMU-8948216)	43	13	0.19	+	68.78	1.53e-19	4.95e-17
Integrin cell surface interactions (R-MMU-216083)	79	14	0.35	+	40.32	4.02e-18	1.08e-15
Assembly of collagen fibrils and other multimeric structures (R-MMU-2022090)	70	13	0.31	+	42.25	3.89e-17	8.99e-15
Non-integrin membrane-ECM interactions (R-MMU-3000171)	37	9	0.16	+	55.34	3.9e-13	7.87e-11
Degradation of the extracellular matrix (R-MMU-1474228)	142	12	0.62	+	19.23	3.54e-12	5.72e-10
MET activates PTK2 signaling (R-MMU-8874081)	29	8	0.13	+	62.76	3.5e-12	6.28e-10
MET promotes cell motility (R-MMU-8875878)	39	8	0.17	+	46.67	2.75e-11	3.7e-09
NCAM1 interactions (R-MMU-419037)	21	7	0.09	+	75.84	2.71e-11	3.99e-09
Signaling by Receptor Tyrosine Kinases (R-MMU-9006934)	403	16	1.77	+	9.03	3.96e-11	4.93e-09
Collagen degradation (R-MMU-1442490)	69	9	0.3	+	29.68	5.75e-11	6.64e-09
Signaling by PDGF (R-MMU-186797)	57	8	0.25	+	31.93	4.13e-10	4.45e-08
NCAM signaling for neurite out-growth (R-MMU-375165)	38	7	0.17	+	41.91	9.79e-10	9.89e-08
Signaling by MET (R-MMU-6806834)	76	8	0.33	+	23.95	3.34e-09	3.17e-07
Glycosaminoglycan metabolism (R-MMU-1630316)	121	8	0.53	+	15.04	9.93e-08	8.91e-06
Axon guidance (R-MMU-422475)	277	9	1.22	+	7.39	4.65e-06	0.000375
Unclassified (UNCLASSIFIED)	12915	34	56.77	-	0.6	4.61e-06	0.000392
A tetrasaccharide linker sequence is required for GAG synthesis (R-MMU-1971475)	26	4	0.11	+	35	8.66e-06	0.000666
Metabolism of carbohydrates (R-MMU-71387)	261	8	1.15	+	6.97	2.42e-05	0.00178
Keratan sulfate degradation (R-MMU-2022857)	12	3	0.05	+	56.88	3.56e-05	0.0025
Chondroitin sulfate/dermatan sulfate metabolism (R-MMU-1793185)	50	4	0.22	+	18.2	9.22e-05	0.00621
Heparan sulfate/heparin (HS-GAG) metabolism (R-MMU-1638091)	54	4	0.24	+	16.85	0.000122	0.00789
Platelet activation, signaling and aggregation (R-MMU-76002)	261	7	1.15	+	6.1	0.000178	0.0111
Post-translational protein phosphorylation (R-MMU-8957275)	122	5	0.54	+	9.32	0.000241	0.0139
Developmental Biology (R-MMU-1266738)	466	9	2.05	+	4.39	0.000239	0.0143
Keratan sulfate biosynthesis (R-MMU-2022854)	26	3	0.11	+	26.25	0.000273	0.0152
Platelet degranulation (R-MMU-114608)	135	5	0.59	+	8.43	0.000379	0.0204
Response to elevated platelet cytosolic Ca2+ (R-MMU-76005)	140	5	0.62	+	8.13	0.000445	0.0232
Signal Transduction (R-MMU-162582)	2644	24	11.62	+	2.07	0.000463	0.0234
Keratan sulfate/keratin metabolism (R-MMU-1638074)	32	3	0.14	+	21.33	0.00048	0.0235
Platelet Aggregation (Plug Formation) (R-MMU-76009)	35	3	0.15	+	19.5	0.000613	0.0292
Regulation of Insulin-like Growth Factor (IGF) transport and uptake by Insulin-like Growth Factor Binding Proteins (IGFBPs) (R-MMU-381426)	155	5	0.68	+	7.34	0.000696	0.0321

## Sheet: Pathway-Cluster9
Analysis Type:	PANTHER Overrepresentation Test (Released 20190711)
Annotation Version and Release Date:	Reactome version 65 Released 2019-03-12
Analyzed List:	Client Text Box Input (Mus musculus)
Reference List:	Mus musculus (all genes in database)
Test Type:	FISHER
Correction:	FDR
Reactome pathways	Mus musculus - REFLIST (22296)	Client Text Box Input (99)	Client Text Box Input (expected)	Client Text Box Input (over/under)	Client Text Box Input (fold Enrichment)	Client Text Box Input (raw P-value)	Client Text Box Input (FDR)
Innate Immune System (R-MMU-168249)	1039	42	4.61	+	9.1	2.78e-29	4.5e-26
Neutrophil degranulation (R-MMU-6798695)	553	30	2.46	+	12.22	5.38e-24	4.35e-21
Immune System (R-MMU-168256)	1769	45	7.85	+	5.73	2e-23	1.08e-20
Unclassified (UNCLASSIFIED)	12915	25	57.35	-	0.44	5.82e-11	2.35e-08
Trafficking and processing of endosomal TLR (R-MMU-1679131)	23	5	0.1	+	48.96	1.38e-07	4.47e-05
Toll-Like Receptors Cascades (R-MMU-168898)	150	8	0.67	+	12.01	5.11e-07	0.000138
Signal regulatory protein family interactions (R-MMU-391160)	13	4	0.06	+	69.3	8.18e-07	0.000189
MHC class II antigen presentation (R-MMU-2132295)	120	7	0.53	+	13.14	1.54e-06	0.000312
Peptide ligand-binding receptors (R-MMU-375276)	181	7	0.8	+	8.71	2.04e-05	0.00366
Hyaluronan uptake and degradation (R-MMU-2160916)	12	3	0.05	+	56.3	3.67e-05	0.00593
Other semaphorin interactions (R-MMU-416700)	13	3	0.06	+	51.97	4.5e-05	0.00606
Glycosphingolipid metabolism (R-MMU-1660662)	40	4	0.18	+	22.52	4.26e-05	0.00626
G alpha (i) signalling events (R-MMU-418594)	374	9	1.66	+	5.42	5.09e-05	0.00632
Cell-Cell communication (R-MMU-1500931)	92	5	0.41	+	12.24	7.12e-05	0.00822
Hyaluronan metabolism (R-MMU-2142845)	17	3	0.08	+	39.74	9.04e-05	0.00974
GPCR ligand binding (R-MMU-500792)	415	9	1.84	+	4.88	0.000111	0.0112
Cell surface interactions at the vascular wall (R-MMU-202733)	172	6	0.76	+	7.86	0.000141	0.0134
Peptide hormone metabolism (R-MMU-2980736)	70	4	0.31	+	12.87	0.000326	0.0293
Hemostasis (R-MMU-109582)	597	10	2.65	+	3.77	0.000355	0.0302
Class A/1 (Rhodopsin-like receptors) (R-MMU-373076)	309	7	1.37	+	5.1	0.000512	0.0394
Degradation of the extracellular matrix (R-MMU-1474228)	142	5	0.63	+	7.93	0.000496	0.0401
Detoxification of Reactive Oxygen Species (R-MMU-3299685)	35	3	0.16	+	19.3	0.000632	0.0464
Sphingolipid metabolism (R-MMU-428157)	86	4	0.38	+	10.47	0.000686	0.0482

## Sheet: Pathway-Cluster10
Analysis Type:	PANTHER Overrepresentation Test (Released 20190711)
Annotation Version and Release Date:	Reactome version 65 Released 2019-03-12
Analyzed List:	Client Text Box Input (Mus musculus)
Reference List:	Mus musculus (all genes in database)
Test Type:	FISHER
Correction:	FDR
Reactome pathways	Mus musculus - REFLIST (22296)	Client Text Box Input (101)	Client Text Box Input (expected)	Client Text Box Input (over/under)	Client Text Box Input (fold Enrichment)	Client Text Box Input (raw P-value)	Client Text Box Input (FDR)
Neutrophil degranulation (R-MMU-6798695)	553	26	2.51	+	10.38	4.71e-19	3.8e-16
Innate Immune System (R-MMU-168249)	1039	33	4.71	+	7.01	3.26e-19	5.26e-16
Immune System (R-MMU-168256)	1769	38	8.01	+	4.74	1.16e-16	6.26e-14
Antimicrobial peptides (R-MMU-6803157)	77	7	0.35	+	20.07	1.05e-07	4.23e-05
Cross-presentation of particulate exogenous antigens (phagosomes) (R-MMU-1236973)	8	4	0.04	+	> 100	1.88e-07	6.06e-05
Hemostasis (R-MMU-109582)	597	14	2.7	+	5.18	6.3e-07	0.00017
RHO GTPases Activate NADPH Oxidases (R-MMU-5668599)	13	4	0.06	+	67.92	8.86e-07	0.000205
Regulation of TLR by endogenous ligand (R-MMU-5686938)	18	4	0.08	+	49.06	2.68e-06	0.000541
Toll-Like Receptors Cascades (R-MMU-168898)	150	7	0.68	+	10.3	7.2e-06	0.00129
Unclassified (UNCLASSIFIED)	12915	37	58.5	-	0.63	1.85e-05	0.00299
ROS, RNS production in phagocytes (R-MMU-1222556)	32	4	0.14	+	27.59	2.05e-05	0.00302
Platelet activation, signaling and aggregation (R-MMU-76002)	261	8	1.18	+	6.77	3.01e-05	0.00374
Detoxification of Reactive Oxygen Species (R-MMU-3299685)	35	4	0.16	+	25.23	2.84e-05	0.00382
Cell surface interactions at the vascular wall (R-MMU-202733)	172	6	0.78	+	7.7	0.000157	0.0181
Metal sequestration by antimicrobial proteins (R-MMU-6799990)	3	2	0.01	+	> 100	0.0002	0.0215
Platelet degranulation (R-MMU-114608)	135	5	0.61	+	8.18	0.000435	0.0439
Response to elevated platelet cytosolic Ca2+ (R-MMU-76005)	140	5	0.63	+	7.88	0.000511	0.0485
Integrin cell surface interactions (R-MMU-216083)	79	4	0.36	+	11.18	0.000545	0.0489

## Sheet: Pathway-Cluster11
Analysis Type:	PANTHER Overrepresentation Test (Released 20190711)
Annotation Version and Release Date:	Reactome version 65 Released 2019-03-12
Analyzed List:	Client Text Box Input (Mus musculus)
Reference List:	Mus musculus (all genes in database)
Test Type:	FISHER
Correction:	FDR
Reactome pathways	Mus musculus - REFLIST (22296)	Client Text Box Input (97)	Client Text Box Input (expected)	Client Text Box Input (over/under)	Client Text Box Input (fold Enrichment)	Client Text Box Input (raw P-value)	Client Text Box Input (FDR)
Immune System (R-MMU-168256)	1769	31	7.7	+	4.03	1.02e-11	1.64e-08
Innate Immune System (R-MMU-168249)	1039	20	4.52	+	4.42	2.23e-08	1.8e-05
Adaptive Immune System (R-MMU-1280218)	751	16	3.27	+	4.9	1.83e-07	9.87e-05
Neutrophil degranulation (R-MMU-6798695)	553	13	2.41	+	5.4	1e-06	0.000405
MHC class II antigen presentation (R-MMU-2132295)	120	7	0.52	+	13.41	1.34e-06	0.000434
C-type lectin receptors (CLRs) (R-MMU-5621481)	108	5	0.47	+	10.64	0.000133	0.0359

[truncated: 3 more sheets: Pathway-Cluster12, Pathway-Cluster13, Pathway-Cluster14]
