# Supplementary material for: Stem Cell Pluripotency Genes Klf4 and Oct4 Regulate Complex SMC Phenotypic Changes Critical in Late-Stage Atherosclerotic Lesion Pathogenesis
Source: Circulation. 2020 Jul 17;142(21):2045–59. doi: 10.1161/CIRCULATIONAHA.120.046672 (PMC7682794; doi:10.1161/CIRCULATIONAHA.120.046672)
Supplement: Supplementary file 3 [file cir-142-2045-s003.xlsx]

## Sheet: klf4ko.vs.wt.de.genes
	p_val	avg_logFC	pct.1	pct.2	p_val_adj	Present in ChIP-seq
Cytl1	5.69259e-248	-3.08923	0.098	0.796	1.63338e-243
Col2a1	9.66346e-159	-2.57318	0.093	0.612	2.77274e-154
Chil1	4.11565e-156	-2.18171	0.17	0.751	1.1809e-151
Dcn	1.46354e-138	-1.12583	0.847	0.99	4.19934e-134
Mt1	1.88842e-133	1.45098	0.972	0.898	5.41845e-129
Mt2	2.83816e-103	1.17576	0.93	0.747	8.14354e-99
Ibsp	2.10363e-102	-1.78743	0.258	0.727	6.03593e-98
Tmsb4x	7.54588e-98	0.953939	0.985	0.896	2.16514e-93
Acta2	1.00295e-96	1.22217	0.888	0.625	2.87776e-92
Pcolce2	1.26527e-90	-1.27574	0.146	0.513	3.63043e-86
Myl9	3.7249e-90	1.1718	0.73	0.366	1.06879e-85
Fgl2	9.31778e-89	1.0681	0.582	0.199	2.67355e-84
Tpm2	1.58593e-88	1.12891	0.781	0.477	4.55052e-84
Fn1	3.23892e-88	-0.740721	0.914	0.984	9.29344e-84	YES
Chad	1.43627e-87	-1.75715	0.08	0.431	4.1211e-83
Tagln	2.93504e-87	1.27371	0.718	0.368	8.42151e-83
Itga8	2.16184e-86	1.00991	0.544	0.17	6.20298e-82
Myl6	3.44981e-85	0.816024	0.983	0.968	9.89854e-81
Prg4	1.29085e-84	-1.53047	0.245	0.633	3.70384e-80
Myh11	2.47512e-83	1.11129	0.535	0.166	7.10187e-79
Cnn1	6.16446e-83	1.08537	0.549	0.179	1.76877e-78
Npnt	4.39701e-79	0.703811	0.488	0.133	1.26163e-74
Fxyd5	5.76875e-79	-0.607108	0.58	0.847	1.65523e-74
Fmo2	7.72712e-79	0.824034	0.559	0.197	2.21714e-74
1500015O10Rik	1.21614e-77	-0.925071	0.565	0.863	3.48948e-73
Lgals3	4.58996e-77	-0.702855	0.622	0.872	1.317e-72
Csrp2	5.01334e-77	0.945572	0.738	0.445	1.43848e-72
S100b	7.54838e-73	-0.681217	0.084	0.389	2.16586e-68
Mylk	2.06619e-71	0.804956	0.591	0.266	5.92853e-67
Rarres2	2.22239e-71	0.616302	0.776	0.471	6.3767e-67
Scrg1	6.09053e-70	-0.938264	0.014	0.258	1.74756e-65
Col11a2	1.32025e-69	-0.642156	0.028	0.287	3.78818e-65
Mfap4	2.12111e-69	0.98705	0.509	0.169	6.08611e-65
Cst3	4.62887e-69	-1.16129	1	1	1.32816e-64
Hspb1	2.62186e-67	0.853587	0.839	0.667	7.52291e-63
Col18a1	5.78826e-67	0.701624	0.694	0.39	1.66082e-62
3110079O15Rik	1.23066e-65	-1.84927	0.038	0.291	3.53114e-61
Tpm1	1.91297e-65	0.833559	0.793	0.598	5.48888e-61
Flna	1.14052e-64	0.733285	0.675	0.394	3.27249e-60
Itih4	1.68504e-64	0.945032	0.434	0.124	4.83488e-60
Nov	2.26091e-64	0.947438	0.484	0.178	6.48722e-60
Lgals1	8.11551e-64	0.48446	0.982	0.913	2.32858e-59
Col9a3	1.5655e-63	-0.727682	0.04	0.291	4.49189e-59
Map1b	5.9679e-63	0.661216	0.628	0.315	1.71237e-58
Lmod1	7.25216e-63	0.828878	0.572	0.262	2.08086e-58
Ltbp1	8.77417e-63	0.70725	0.644	0.34	2.51757e-58
Fblim1	9.23838e-63	0.733937	0.572	0.26	2.65077e-58
Ndufa4l2	1.80419e-62	-1.01479	0.041	0.294	5.17676e-58
Hspa8	2.78742e-61	0.405466	0.981	0.966	7.99794e-57
Nudt4	4.64483e-60	0.52718	0.798	0.584	1.33274e-55
Itgb1	1.55331e-59	0.553375	0.845	0.696	4.45692e-55
Spp1	6.57772e-59	-0.616598	0.991	1	1.88735e-54
Hapln1	1.92802e-58	-0.813228	0.05	0.289	5.53206e-54
Sost	4.3969e-58	0.969578	0.33	0.067	1.2616e-53
A230065H16Rik	5.71648e-58	-0.55579	0.033	0.259	1.64023e-53
Actn1	8.0789e-58	0.620808	0.74	0.51	2.31808e-53
Sh3bgr	5.85833e-56	0.702602	0.351	0.088	1.68093e-51
Spint2	1.11951e-55	0.627452	0.437	0.154	3.21221e-51
Sparc	1.24258e-55	-0.899183	0.991	0.997	3.56535e-51
Rbpms	1.8095e-55	0.625517	0.503	0.217	5.19201e-51
Fhl1	1.02198e-54	0.713229	0.754	0.555	2.93236e-50
Csrp1	1.69721e-54	0.740133	0.725	0.495	4.86981e-50
Ppp1r14a	2.02594e-53	0.693974	0.455	0.171	5.81304e-49
Klf9	4.02352e-53	0.502617	0.692	0.448	1.15447e-48
Dstn	2.1277e-52	0.798025	0.899	0.852	6.10501e-48
Anxa8	7.0147e-52	-0.48216	0.189	0.479	2.01273e-47
Pdlim3	7.08147e-52	0.57856	0.377	0.113	2.03189e-47
Cald1	9.63683e-52	0.711805	0.858	0.741	2.7651e-47
Trpv4	1.32791e-49	-0.335477	0.033	0.239	3.81018e-45
Lpp	1.44121e-49	0.614719	0.531	0.259	4.13527e-45
Hp	1.24937e-48	-0.977582	0.478	0.759	3.58481e-44
Zbtb16	8.03912e-48	0.361949	0.218	0.024	2.30666e-43
Kcnmb1	8.94632e-48	0.44241	0.314	0.079	2.56697e-43
Col27a1	2.54782e-47	-0.659478	0.187	0.43	7.31045e-43
Tns1	3.5498e-47	0.569991	0.542	0.294	1.01854e-42
Kctd10	7.3714e-46	0.456435	0.592	0.331	2.11507e-41
Col11a1	3.21111e-45	-0.775908	0.014	0.183	9.21364e-41
Sod3	5.16508e-45	0.530703	0.865	0.731	1.48202e-40
St5	2.72559e-44	0.504766	0.291	0.071	7.82052e-40
Pla1a	7.43183e-44	-0.405243	0.067	0.278	2.13241e-39
Gm12840	7.77383e-44	0.617208	0.333	0.102	2.23055e-39
Cst6	1.03219e-43	-0.633426	0.105	0.338	2.96167e-39
Lect1	1.12357e-43	-0.742403	0.003	0.154	3.22386e-39
Tnfrsf11b	1.70401e-43	-0.58797	0.482	0.729	4.88931e-39
Pmepa1	4.53761e-43	0.438349	0.722	0.487	1.30198e-38
Slmap	7.24609e-43	0.548185	0.492	0.253	2.07912e-38
Efhd1	1.53207e-42	0.42323	0.291	0.073	4.39597e-38
E030013I19Rik	6.49799e-42	0.41612	0.213	0.03	1.86447e-37
2210407C18Rik	8.31832e-42	0.647527	0.25	0.049	2.38678e-37
Actg2	1.12295e-41	0.691324	0.349	0.119	3.22208e-37
Gas6	1.13127e-41	0.521368	0.845	0.698	3.24596e-37
Comp	3.83772e-41	-0.937776	0.352	0.62	1.10116e-36
Vim	1.71023e-40	0.399056	0.978	0.952	4.90717e-36
Mgst1	2.37934e-40	0.476329	0.634	0.369	6.82705e-36
Fap	4.47742e-40	-0.467946	0.179	0.422	1.28471e-35
Bpifb1	5.44782e-40	-1.14278	0.071	0.275	1.56314e-35
Acan	6.18877e-40	-0.770507	0.279	0.51	1.77574e-35
Ncam1	2.22544e-39	0.567271	0.541	0.317	6.38545e-35
Lbp	4.04705e-39	-0.479694	0.037	0.21	1.16122e-34
Sepp1	5.47131e-39	0.55916	0.688	0.48	1.56988e-34
Ndrg2	7.79766e-39	0.475864	0.524	0.289	2.23738e-34
Itga9	9.13138e-39	0.367124	0.261	0.064	2.62007e-34
Plcb4	4.18171e-38	0.382759	0.301	0.09	1.19986e-33
Sh3bgrl	9.71007e-38	0.471817	0.783	0.659	2.78611e-33
Serinc3	1.23003e-37	0.385465	0.758	0.613	3.52933e-33
4930523C07Rik	1.26726e-37	0.414028	0.775	0.636	3.63616e-33
Nexn	1.32321e-37	0.437604	0.502	0.26	3.7967e-33
Svil	3.09688e-37	0.409647	0.341	0.125	8.88589e-33
Pth1r	3.16913e-37	-0.853596	0.227	0.436	9.09319e-33
Serpine2	4.30379e-37	-0.42404	0.962	0.976	1.23489e-32
Eln	5.25485e-37	0.661993	0.657	0.398	1.50778e-32
Alpl	5.78224e-37	-0.784424	0.034	0.196	1.6591e-32
Postn	7.91619e-37	0.633614	0.681	0.475	2.27139e-32
Ckb	1.22124e-36	0.555388	0.562	0.35	3.50411e-32
Abcc9	2.18571e-36	0.36025	0.317	0.106	6.27146e-32
Fbxl22	2.25106e-36	0.474242	0.243	0.057	6.45898e-32
Hspb7	3.87659e-36	0.423763	0.436	0.201	1.11231e-31
Fmod	6.56759e-36	-0.686318	0.253	0.483	1.88444e-31
Ly6a	8.48124e-36	-0.583449	0.258	0.507	2.43352e-31
Dhx58os	1.30978e-35	-0.451342	0.06	0.237	3.75814e-31
Stbd1	2.16869e-35	0.346676	0.252	0.067	6.22264e-31
Pltp	2.37607e-35	-0.369713	0.158	0.381	6.81766e-31
Cebpb	6.45391e-35	0.379747	0.883	0.767	1.85182e-30
Smoc1	1.48275e-34	0.392488	0.694	0.447	4.25445e-30
Htra1	2.65711e-34	0.414528	0.893	0.827	7.62406e-30	YES
Hsp90aa1	2.78105e-34	0.342728	0.899	0.823	7.97968e-30
Lhfp	3.34332e-34	0.36555	0.837	0.76	9.59298e-30
Msrb1	4.38775e-34	0.537375	0.501	0.303	1.25898e-29
Npr1	5.49438e-34	0.315774	0.224	0.051	1.5765e-29
Serpina3n	5.8099e-34	-0.547137	0.223	0.456	1.66704e-29
Cbr2	7.22593e-34	0.469461	0.435	0.22	2.07334e-29
Dynll1	7.41278e-34	0.286331	0.96	0.963	2.12695e-29
Ccdc80	1.0555e-33	-0.524505	0.768	0.857	3.02853e-29
Tagln2	1.40085e-33	0.387186	0.817	0.67	4.01945e-29
Omd	1.59837e-33	-0.88005	0.129	0.323	4.5862e-29
Fzd9	4.45362e-33	-0.453254	0.126	0.321	1.27788e-28
Xylt1	5.03096e-33	-0.270707	0.061	0.231	1.44353e-28
Kcnj15	5.88651e-33	0.324987	0.286	0.093	1.68902e-28
Rbp1	8.75456e-33	0.330453	0.792	0.577	2.51195e-28
Fmo3	1.80423e-32	0.400154	0.158	0.02	5.17687e-28
Pbxip1	2.30817e-32	0.503562	0.619	0.452	6.62284e-28
Ucma	2.88479e-32	-0.407112	0.01	0.132	8.27734e-28
Col4a1	3.90228e-32	0.382543	0.55	0.338	1.11968e-27
Cox4i2	4.17671e-32	-0.388617	0.188	0.403	1.19842e-27
Eps8l2	4.23874e-32	-0.287917	0.08	0.26	1.21622e-27
Dmpk	4.97815e-32	0.322984	0.288	0.1	1.42838e-27
Hsph1	9.74369e-32	0.314476	0.31	0.12	2.79576e-27
Loxl1	1.33019e-31	0.337274	0.606	0.363	3.81672e-27
Gm17455	1.39973e-31	-0.334632	0.084	0.26	4.01626e-27
Pdlim1	3.28683e-31	0.361553	0.566	0.346	9.4309e-27
Ppp1r12b	3.75282e-31	0.3233	0.261	0.084	1.0768e-26
Dmd	3.92122e-31	0.357159	0.309	0.119	1.12512e-26
Plpp3	4.76045e-31	0.387048	0.692	0.49	1.36591e-26
Pcp4l1	1.1439e-30	0.360379	0.211	0.05	3.28219e-26
Myh10	4.35834e-30	0.357951	0.396	0.194	1.25054e-25
Synpo2	4.55128e-30	0.389026	0.291	0.11	1.3059e-25
Mtus2	4.69643e-30	0.390681	0.485	0.281	1.34755e-25
Tmem123	4.97845e-30	0.317954	0.432	0.219	1.42847e-25
Sgcg	5.43818e-30	0.367016	0.28	0.097	1.56038e-25
Hspb6	8.37623e-30	0.503317	0.455	0.263	2.40339e-25
Adcy5	9.32116e-30	0.268229	0.221	0.059	2.67452e-25
Pfn1	9.42416e-30	0.322226	0.923	0.897	2.70407e-25
Gstm1	1.10783e-29	0.489817	0.71	0.563	3.1787e-25
Ppp1r12a	1.41995e-29	0.463841	0.545	0.36	4.07426e-25
Net1	1.47607e-29	0.326088	0.241	0.076	4.23528e-25
Cped1	2.86476e-29	0.384971	0.396	0.2	8.21985e-25
Fbln5	3.59005e-29	0.416677	0.871	0.753	1.03009e-24
Ifitm3	6.47335e-29	0.395968	0.925	0.846	1.8574e-24
Rgs5	8.96196e-29	0.6827	0.363	0.164	2.57145e-24
Col9a2	9.1702e-29	-0.313021	0.017	0.137	2.63121e-24
Aoc3	1.03664e-28	0.281279	0.25	0.078	2.97443e-24
Pcdh7	1.19665e-28	0.411211	0.599	0.422	3.43355e-24
Ly6c1	2.03334e-28	-0.414179	0.145	0.342	5.83427e-24
Rps27rt	2.4653e-28	0.256064	0.925	0.898	7.07369e-24
Zyx	2.78768e-28	0.350971	0.485	0.281	7.9987e-24
Adamts1	4.48334e-28	0.435471	0.374	0.189	1.2864e-23
Cgref1	7.13313e-28	-0.313789	0.179	0.368	2.04671e-23
Nucb2	9.61607e-28	-0.337693	0.367	0.573	2.75914e-23
Ilk	2.61096e-27	0.314895	0.597	0.416	7.49162e-23
Pls3	3.48324e-27	0.40063	0.821	0.763	9.99446e-23
Vkorc1	5.80818e-27	-0.322511	0.703	0.809	1.66654e-22
Timp1	7.00296e-27	-0.364683	0.69	0.863	2.00936e-22
Crispld1	7.52089e-27	-0.615025	0.377	0.546	2.15797e-22
Hacd1	8.81743e-27	0.427588	0.517	0.356	2.52998e-22
Crispld2	1.05775e-26	0.344954	0.344	0.156	3.035e-22
Atp2a2	1.11073e-26	0.349999	0.516	0.328	3.18703e-22
Serpini1	1.43022e-26	0.326861	0.299	0.127	4.10373e-22
Asph	1.79166e-26	0.3649	0.531	0.348	5.14082e-22
Rarres1	2.83016e-26	-0.55739	0.514	0.671	8.12056e-22
Filip1l	2.92625e-26	0.403181	0.419	0.228	8.3963e-22
Mustn1	3.19676e-26	0.617507	0.714	0.585	9.17247e-22
Dbp	4.34288e-26	-0.376075	0.078	0.23	1.2461e-21
Cryab	4.73405e-26	0.339334	0.803	0.729	1.35834e-21
Gucy1b3	6.04198e-26	0.272606	0.226	0.073	1.73362e-21
Sorl1	6.19101e-26	0.295845	0.26	0.099	1.77639e-21
Ppp1cb	8.19927e-26	0.429859	0.602	0.451	2.35262e-21
Slurp1	1.38824e-25	-0.589972	0.019	0.13	3.98328e-21
Ifi27	1.65266e-25	0.370078	0.8	0.725	4.74199e-21
Saa3	1.82667e-25	-1.03088	0.114	0.282	5.24127e-21
Ndufa3	2.12004e-25	0.310697	0.747	0.634	6.08303e-21
Ntf3	2.30125e-25	0.264685	0.202	0.058	6.60299e-21
Pdlim7	2.87065e-25	0.324797	0.454	0.27	8.23676e-21
Wfdc1	3.04002e-25	0.355814	0.426	0.246	8.72272e-21
Gstm2	3.72945e-25	0.288163	0.452	0.25	1.07009e-20
Rsu1	4.70385e-25	0.338174	0.691	0.573	1.34967e-20
Igfbp6	4.9931e-25	-0.413759	0.018	0.125	1.43267e-20
Pkp4	6.19457e-25	0.306557	0.267	0.107	1.77741e-20
Nt5e	6.77296e-25	-0.251824	0.065	0.209	1.94337e-20
Fam129a	8.89063e-25	0.333994	0.402	0.224	2.55099e-20
Atp2b1	1.23975e-24	-0.318493	0.526	0.699	3.55722e-20
1190005I06Rik	1.54811e-24	0.307358	0.254	0.097	4.44199e-20
Lpl	1.83308e-24	0.52748	0.481	0.299	5.25965e-20
Col9a1	3.07959e-24	-0.258499	0.021	0.129	8.83627e-20
H3f3a	4.14801e-24	0.256802	0.89	0.863	1.19019e-19
Dnajb4	4.61666e-24	0.363518	0.46	0.281	1.32466e-19
Serpinh1	6.13456e-24	-0.288516	0.952	0.961	1.76019e-19	YES
Cox6a1	7.75309e-24	0.28471	0.883	0.858	2.2246e-19
Aldh2	9.55154e-24	0.333737	0.696	0.565	2.74062e-19
Ppa1	1.07085e-23	-0.39957	0.294	0.465	3.07259e-19
Gstt1	1.28583e-23	0.281798	0.373	0.189	3.68944e-19
Znhit6	1.31922e-23	-0.326276	0.174	0.347	3.78523e-19
Bcam	1.57607e-23	0.337423	0.305	0.141	4.52221e-19
Fermt2	1.72283e-23	0.360941	0.655	0.521	4.94332e-19
Tpm4	2.27485e-23	0.30599	0.791	0.7	6.52722e-19
Smtn	3.12344e-23	0.35494	0.507	0.345	8.9621e-19
Limch1	3.12942e-23	0.407568	0.353	0.186	8.97925e-19
Bst2	3.62224e-23	0.421355	0.417	0.241	1.03933e-18
Perp	3.85918e-23	0.273601	0.171	0.045	1.10731e-18
Gm13889	5.16004e-23	0.584189	0.491	0.317	1.48057e-18
Id3	5.36502e-23	0.345782	0.923	0.886	1.53939e-18
Ogn	7.88098e-23	0.456417	0.423	0.253	2.26129e-18
Gpx3	8.06469e-23	-0.96582	0.166	0.328	2.314e-18
Cxcl14	1.01978e-22	-0.355581	0.043	0.166	2.92605e-18
Olfml2b	1.37307e-22	0.325933	0.617	0.451	3.93976e-18
Celf2	1.68185e-22	0.283161	0.345	0.176	4.82572e-18
Tm4sf1	1.71643e-22	0.269416	0.947	0.946	4.92495e-18
Lcn2	3.24957e-22	-0.843612	0.558	0.708	9.324e-18
Vcl	3.56685e-22	0.335188	0.391	0.23	1.02344e-17
2200002D01Rik	4.73705e-22	0.36698	0.356	0.193	1.3592e-17
Kcnj8	5.11021e-22	0.317889	0.222	0.083	1.46627e-17
Nox4	5.23621e-22	0.291727	0.406	0.232	1.50242e-17
Cnn3	7.35597e-22	0.367127	0.721	0.635	2.11065e-17
Vcan	8.83082e-22	0.431074	0.418	0.248	2.53383e-17
Bnip2	1.01453e-21	0.285364	0.684	0.555	2.91099e-17
Pcolce	1.13698e-21	-0.292452	0.62	0.794	3.26234e-17
Itgb5	1.32191e-21	0.270422	0.796	0.679	3.79296e-17	YES
Enpp2	1.37551e-21	-0.497025	0.355	0.509	3.94674e-17
Rasl11a	1.65284e-21	0.340657	0.417	0.237	4.74249e-17
Cnn2	2.27529e-21	0.270547	0.566	0.371	6.52849e-17
Ccdc3	2.47955e-21	0.300014	0.212	0.076	7.11456e-17
Ace	3.69899e-21	0.446186	0.397	0.24	1.06135e-16
Rgs4	4.57696e-21	0.345745	0.253	0.108	1.31327e-16
Lrrfip1	5.70172e-21	0.358632	0.601	0.464	1.63599e-16
Actb	7.08739e-21	0.356349	0.974	0.968	2.03359e-16
Tinagl1	8.97459e-21	0.412586	0.285	0.136	2.57508e-16
Metrnl	9.25723e-21	-0.281356	0.33	0.519	2.65618e-16
Gucy1a3	1.14411e-20	0.260318	0.21	0.078	3.2828e-16
Il11ra1	1.21173e-20	0.297965	0.705	0.595	3.47682e-16
H2-K1	1.37136e-20	0.325382	0.603	0.455	3.93484e-16
Tcap	1.7902e-20	0.420574	0.201	0.072	5.13662e-16
Mcam	1.87763e-20	0.278209	0.22	0.084	5.3875e-16
Ccdc107	1.92913e-20	0.351081	0.472	0.332	5.53526e-16
Emp1	1.9385e-20	-0.275421	0.33	0.521	5.56213e-16
Ldhb	1.97251e-20	0.344164	0.541	0.394	5.65973e-16
Sepw1	2.17877e-20	0.261963	0.881	0.846	6.25154e-16
Phlda1	2.63646e-20	-0.371747	0.532	0.681	7.5648e-16
Sparcl1	2.70636e-20	0.706913	0.241	0.103	7.76535e-16
Fabp4	4.9105e-20	0.53268	0.618	0.445	1.40897e-15
Mfap2	5.68338e-20	0.27034	0.313	0.156	1.63073e-15
S100a10	5.86632e-20	-0.295774	0.661	0.808	1.68322e-15
Cxcl12	1.22789e-19	0.273104	0.643	0.447	3.52319e-15	YES
Rspo3	1.61651e-19	0.25481	0.203	0.075	4.63826e-15
Ctnnb1	1.88547e-19	0.312143	0.679	0.573	5.40999e-15
Ptrf	2.50551e-19	0.289359	0.561	0.412	7.18906e-15
Eif4g2	3.03819e-19	0.261488	0.774	0.687	8.71748e-15
Lox	3.30261e-19	0.364567	0.615	0.472	9.47619e-15
Oat	5.05944e-19	0.3132	0.801	0.736	1.45171e-14
Sat1	5.1628e-19	0.279988	0.777	0.658	1.48136e-14
Cp	5.89297e-19	-0.303321	0.452	0.623	1.69087e-14
Cfl2	6.1269e-19	0.301231	0.511	0.36	1.75799e-14
Map1lc3a	1.06779e-18	0.282122	0.786	0.693	3.06382e-14
Ctgf	1.14782e-18	0.439572	0.677	0.57	3.29345e-14
Dkk3	1.43675e-18	0.263063	0.705	0.53	4.12247e-14
Lims2	1.57047e-18	0.280025	0.305	0.16	4.50614e-14
Ctsl	1.77006e-18	0.25288	0.876	0.804	5.07884e-14
Chd3	1.80551e-18	0.274556	0.337	0.187	5.18054e-14
Klf4	2.15223e-18	0.486465	0.678	0.569	6.1754e-14
Tgfb1i1	2.47605e-18	0.286443	0.441	0.285	7.10452e-14
Rhoc	2.75671e-18	0.269117	0.81	0.759	7.90983e-14
Sox9	2.94704e-18	-0.288936	0.327	0.496	8.45595e-14
Rasl11b	2.99957e-18	0.253686	0.252	0.116	8.60668e-14
Slc29a1	3.55876e-18	-0.257412	0.628	0.753	1.02112e-13
Ifi27l2a	4.8824e-18	0.930823	0.136	0.038	1.40091e-13
Sfrp2	6.9731e-18	0.445506	0.533	0.369	2.00079e-13
Kif5b	8.52221e-18	0.305762	0.687	0.586	2.44528e-13
Cav1	1.2451e-17	0.35322	0.416	0.266	3.57257e-13
Frzb	1.30838e-17	-0.43226	0.795	0.854	3.75413e-13
Degs1	1.40931e-17	0.303221	0.621	0.501	4.04373e-13
Rock1	1.49977e-17	0.330114	0.507	0.369	4.3033e-13
Maged2	1.79505e-17	-0.323149	0.348	0.488	5.15053e-13
Rhob	2.77277e-17	0.261427	0.354	0.205	7.95591e-13
Nptn	9.7692e-17	0.268472	0.649	0.537	2.80308e-12
Prss23	2.6168e-16	0.304275	0.407	0.251	7.50839e-12
Rab18	6.14772e-16	0.262813	0.714	0.627	1.76396e-11
Errfi1	9.40729e-16	0.2839	0.442	0.294	2.69923e-11
Col4a5	9.56329e-16	0.267282	0.392	0.255	2.744e-11
Ywhaz	1.3482e-15	0.253538	0.52	0.39	3.8684e-11
Prss12	1.4462e-15	0.354229	0.14	0.047	4.14959e-11
Tnfaip2	1.74509e-15	-0.257288	0.184	0.325	5.00718e-11
Ackr3	2.45103e-15	-0.278416	0.154	0.284	7.03274e-11
Ramp1	3.50424e-15	0.324165	0.407	0.275	1.00547e-10
Ptgis	3.51108e-15	0.260956	0.799	0.768	1.00744e-10
Pde3a	3.58531e-15	0.280875	0.415	0.28	1.02873e-10
Clic4	5.43266e-15	0.253607	0.765	0.707	1.55879e-10
Tmem38b	5.55721e-15	0.273146	0.387	0.259	1.59453e-10
Ltbp4	6.98323e-15	0.323797	0.47	0.322	2.0037e-10
Synpo	1.25483e-14	0.267174	0.399	0.266	3.60049e-10
Gadd45g	2.63037e-14	0.303207	0.6	0.475	7.54731e-10
Dst	3.16362e-14	0.275273	0.575	0.46	9.07737e-10	YES
Dusp1	7.2507e-14	0.300945	0.624	0.493	2.08044e-09
Oxct1	9.33151e-14	0.260376	0.61	0.509	2.67749e-09
Pdgfrl	1.53379e-13	-0.257436	0.252	0.389	4.40091e-09
Actn4	3.60558e-13	0.263197	0.61	0.522	1.03455e-08
Rgcc	1.42089e-12	-0.560455	0.23	0.353	4.07696e-08
Cdo1	5.88625e-12	0.262533	0.593	0.494	1.68894e-07
C3	1.43875e-11	-0.254333	0.498	0.629	4.12819e-07
Cpe	2.74217e-11	0.390634	0.907	0.91	7.86811e-07
Thbd	3.73171e-11	0.262493	0.28	0.171	1.07074e-06
Vcam1	3.73548e-11	0.326088	0.786	0.738	1.07182e-06
Tsc22d3	1.02628e-10	0.494216	0.44	0.355	2.9447e-06
Pam	2.34855e-10	0.327072	0.838	0.831	6.73868e-06
Wif1	5.06123e-10	-0.642259	0.282	0.371	1.45222e-05
Isg15	2.46388e-09	0.272455	0.179	0.099	7.06961e-05
Crlf1	4.96309e-09	0.250468	0.429	0.326	0.000142406
Pde4b	7.73876e-09	0.271024	0.296	0.207	0.000222048
Mia	3.62036e-08	-0.793985	0.325	0.403	0.00103879
